# Supplementary material for: Shed teeth from Portezuelo formation at Sierra del Portezuelo reveal a higher diversity of predator theropods during Turonian-Coniacian times in northern Patagonia
Source: BMC Ecol Evol. 2024 May 10;24:59. doi: 10.1186/s12862-024-02249-8 (PMC11083846; doi:10.1186/s12862-024-02249-8)
Supplement: Supplementary file 3 — Supplementary Material 3. [file 12862_2024_2249_MOESM3_ESM.xlsx]

## Sheet: DFA
Dataset		Clade level																																Taxon level
		MCF-PVPH-920	MCF-PVPH-921	MCF-PVPH-922	MCF-PVPH-923	MCF-PVPH-924	MCF-PVPH-925	MCF-PVPH-926	MCF-PVPH-927	MCF-PVPH-928	MCF-PVPH-929	MCF-PVPH-930	MCF-PVPH-931	MCF-PVPH-932	MCF-PVPH-933	MCF-PVPH-934	MCF-PVPH-935	MCF-PVPH-936	MCF-PVPH-937	MCF-PVPH-938	MCF-PVPH-939	MCF-PVPH-940	MCF-PVPH-941	MCF-PVPH-942	MCF-PVPH-943	MCF-PVPH-944	MCF-PVPH-945	MCF-PVPH-946	MCF-PVPH-947	MCF-PVPH-948	MCF-PVPH-949	MCF-PVPH-950	MCF-PVPH-951	MCF-PVPH-920	MCF-PVPH-921	MCF-PVPH-922	MCF-PVPH-923	MCF-PVPH-924	MCF-PVPH-925	MCF-PVPH-926	MCF-PVPH-927	MCF-PVPH-928	MCF-PVPH-929	MCF-PVPH-930	MCF-PVPH-931	MCF-PVPH-932	MCF-PVPH-933	MCF-PVPH-934	MCF-PVPH-935
1	Whole dataset	Neovenatoridae	-	-	Abelisauridae	-	-	-	-	-	-	-	-	Therizinosauria	-	-	-	-	-	Megaraptora	Megaraptora	Megaraptora	-	Abelisauridae	-	-	-	-	-	-	-	-	-	Zhuchengtyrannus	944	938	Aucasaurus	-	-	-	936	-	931	-	941	929	935	944	943
	Whole dataset (no denticles = ?)	Neovenatoridae	Abelisauridae	-	-	-	-	-	-	-	-	-	-	Therizinosauria	-	-	-	-	-	-	Megaraptora	Megaraptora	-	Abelisauridae	-	-	-	-	-	-	-	-	-	Neovenator	944	938	Aucasaurus	-	-	-	936	-	941	-	941	929	-	944	943
2	Hendrickx's whole dataset	Carcharodontosauridae	-	-	Abelisauridae	-	-	-	-	-	Dromaeosauridae	-	-	Dromaeosauridae	-	-	-	-	Abelisauridae	-	-	-	-	Troodontidae	-	-	-	-	-	-	-	Abelizauridae	-	Acrocanthosaurus	944	938	Abelisauridae indet	-	-	-	936	-	932	-	940	929	935	944	933
	Hendrickx's whole dataset (no denticles = ?)	Carcharodontosauridae	Tyrannosauridae	-	Abelisauridae	-	-	-	-	-	Dromaeosauridae	-	-	Dromaeosauridae	-	-	-	-	-	-	-	-	-	Troodontidae	-	-	-	-	-	-	-	-	-	Acrocanthosaurus	944	938	Abelisauridae indet	-	-	-	936	-	932	-	Marshosaurus	929	935	944	933
3	Hendrickx's dataset with large teeth	Megaraptora	-	-	Abelisauridae	-	-	-	Megalosauridae	-	-	-	-	-	Non-megalosauran Megalosauridae	-	-	Megalosauridae	-	-	-	Non-tyrannosaurid Tyrannosauridae	Megalosauridae	Abelisauridae	Abelisauridae	-	-	Megalosauridae	Tyrannosauridae	-	-	Megalosauridae	Megalosauridae	Mururaptor	genyodectes	935	Abelisauridae indet	-	-	-	Abelisauridae indet	-	931	-	935	929	943	944	937
	Hendrickx's dataset with large teeth (no denticles = ?)	Megaraptora	-	-	Abelisauridae	-	-	-	megalosauridae	-	-	-	-	-	Non-megalosauran Megalosauridae	-	-	Megalosauridae	-	-	-	Non-tyrannosaurid Tyrannosauridae	Megalosauridae	Abelisauridae	Abelisauridae	-	-	Megalosauridae	Tyrannosauridae	-	-	Megalosauridae	Megalosauridae	Mururaptor	921	935	Abelisauridae indet	-	-	-	Abelisauridae indet	-	931	-	922	931	943	944	937
4	Angentinian taxa (this study)	Carcharodontosauridae	-	-	Abelisauridae	-	-	-	Non-abelisauroid ceratosauria	-	-	-	-	-	-	-	-	-	-	-	-	Megaraptora	-	Abelisauridae	Abelisauridae	-	-	Megaraptora	-	-	-	Abelizauridae	Megaraptora	947	944	938	Abelisauridae indet	-	-	-	936	-	940	-	950	Noasaurus	943	944	937
[truncated: 26 more columns]

## Sheet: Cluster analysis
Dataset		cluster analysis-hyerarchical clustering																																cluster analysis-neighbour joining
		MCF-PVPH-920	MCF-PVPH-921	MCF-PVPH-922	MCF-PVPH-923	MCF-PVPH-924	MCF-PVPH-925	MCF-PVPH-926	MCF-PVPH-927	MCF-PVPH-928	MCF-PVPH-929	MCF-PVPH-930	MCF-PVPH-931	MCF-PVPH-932	MCF-PVPH-933	MCF-PVPH-934	MCF-PVPH-935	MCF-PVPH-936	MCF-PVPH-937	MCF-PVPH-938	MCF-PVPH-939	MCF-PVPH-940	MCF-PVPH-941	MCF-PVPH-942	MCF-PVPH-943	MCF-PVPH-944	MCF-PVPH-945	MCF-PVPH-946	MCF-PVPH-947	MCF-PVPH-948	MCF-PVPH-949	MCF-PVPH-950	MCF-PVPH-951	MCF-PVPH-920	MCF-PVPH-921	MCF-PVPH-922	MCF-PVPH-923	MCF-PVPH-924	MCF-PVPH-925	MCF-PVPH-926	MCF-PVPH-927	MCF-PVPH-928	MCF-PVPH-929	MCF-PVPH-930	MCF-PVPH-931	MCF-PVPH-932	MCF-PVPH-933	MCF-PVPH-934	MCF-PVPH-935
3	Hendrickx's dataset with large teeth	Neovenator/Acrochantosaurus	Mururaptor	Mururaptor	Dubreuillosaurus	-	-	-	Mururaptor	-	Mururaptor-Raptorex	-	Megaraptor	Mururaptor	Alioramus	Monolophosaurus	Mururaptor	Carnotaurus	Megalosaurus	Abelisauridae indet	Mururaptor	Mururaptor-Raptorex	Genyodeptes	Carnotaurus	Alioramus	Monolophosaurus	-	Carnotaurus	Carnotaurus	-	-	Monolophosaurus	Monolophosaurus	Albertosaurus/Mururaptor	Gorgosaurus/ Carnotaurus/Neovenator/Acronchantosaurus		Majungasaurus	-	-	-	Mururaptor	-	Mururaptor/Marshosaurus	-	Raptorex	Mururaptor/Raptorex/Marshosaurus	Dubreuillosaurus	Gorgosaurus/Neovenator/Allosaurus	Alioramus/Monolophosaurus
	Hendrickx's dataset with large teeth (no denticles = ?)	Mururaptor	Mururaptor	Mururaptor	Dubreuillosaurus	-	-	-	Mururaptor	-	Mururaptor	-	Megaraptor	Mururaptor	Alioramus	Monolophosaurus	Mururaptor	Carnotaurus	Megalosaurus	Abelisauridae indet	Mururaptor	Mururaptor	Mururaptor	Mururaptor	Alioramus	Monolophosaurus	-	Carnotaurus	Carnotaurus	-	-	Monolophosaurus	Monolophosaurus	Albertosaurus	Gorgosaurus	Mururaptor	Alioramus	-	-	-	Mururaptor	-	Mururaptor	-	Alioramus/Raptorex	Mururaptor/Raptorex/Marshosaurus	Gorgosaurus/Dubreillosaurus	Neovenator/Allosaurus	Mururaptor
[truncated: 16 more columns]
